# Supplementary material for: Sleep Deprivation-Induced Oxidative Stress in Rat Models: A Scoping Systematic Review
Source: Antioxidants (Basel). 2023 Aug 11;12(8):1600. doi: 10.3390/antiox12081600 (PMC10451248; doi:10.3390/antiox12081600)
Supplement: Supplementary file 1 [file antioxidants-12-01600-s001.zip]

Archive with 1 entries (1 files):
- antioxidants-2534247-supplementary.pdf
